# Supplementary material for: Integrated Life Cycle Assessment Guides Sustainability in Synthesis: Antiviral Letermovir as a Case Study
Source: J Am Chem Soc. 2025 Oct 27;147(44):40944–57. doi: 10.1021/jacs.5c14470 (PMC12593353; doi:10.1021/jacs.5c14470)
Supplement: Supplementary file 2 [file ja5c14470_si_002.xlsx]

## Sheet: Macro
Evaluation of the Data, based on LCA methode
List of Methods:		Results:
IPCC 2021 | climate change | global warming potential (GWP100)
ReCiPe 2016 v1.03, endpoint (E) | ecosystem quality | acidification: terrestrial										Relative Comparison
ReCiPe 2016 v1.03, endpoint (E) | ecosystem quality | climate change: freshwater ecosystems			Merck Synthesis Route	Suggested Route		Methode	Merck Synthesis Route	Suggested Route			Merck Synthesis Route	Suggested Route
ReCiPe 2016 v1.03, endpoint (E) | ecosystem quality | climate change: terrestrial ecosystems		LCI Category	Letermovir	Letermovir	unit		Letermovir Merck	Letermovir Carreira	unit	Methode	Letermovir Merck	Letermovir Careirra
ReCiPe 2016 v1.03, endpoint (E) | ecosystem quality | ecotoxicity: freshwater		ReCiPe 2016 v1.03, endpoint (E) | total: natural resources | natural resources	4.39512	0		IPCC 2021 | climate change | global warming potential (GWP100)	0	0	kg CO2-Eq	IPCC 2013 | climate change | global warming potential (GWP100)	#DIV/0!	#DIV/0!
ReCiPe 2016 v1.03, endpoint (E) | ecosystem quality | ecotoxicity: marine						ReCiPe 2016 v1.03, endpoint (E) | ecosystem quality | acidification: terrestrial	0	0	species.yr	ReCiPe 2016 v1.03, endpoint (E) | ecosystem quality | acidification: terrestrial	#DIV/0!	#DIV/0!
ReCiPe 2016 v1.03, endpoint (E) | ecosystem quality | ecotoxicity: terrestrial						ReCiPe 2016 v1.03, endpoint (E) | ecosystem quality | climate change: freshwater ecosystems	0	0	species.yr	ReCiPe 2016 v1.03, endpoint (E) | ecosystem quality | climate change: freshwater ecosystems	#DIV/0!	#DIV/0!
ReCiPe 2016 v1.03, endpoint (E) | ecosystem quality | eutrophication: freshwater						ReCiPe 2016 v1.03, endpoint (E) | ecosystem quality | climate change: terrestrial ecosystems	0	0	species.yr	ReCiPe 2016 v1.03, endpoint (E) | ecosystem quality | climate change: terrestrial ecosystems	#DIV/0!	#DIV/0!
ReCiPe 2016 v1.03, endpoint (E) | ecosystem quality | eutrophication: marine						ReCiPe 2016 v1.03, endpoint (E) | ecosystem quality | ecotoxicity: freshwater	0	0	species.yr	ReCiPe 2016 v1.03, endpoint (E) | ecosystem quality | ecotoxicity: freshwater	#DIV/0!	#DIV/0!
ReCiPe 2016 v1.03, endpoint (E) | ecosystem quality | land use						ReCiPe 2016 v1.03, endpoint (E) | ecosystem quality | ecotoxicity: marine	0	0	species.yr	ReCiPe 2016 v1.03, endpoint (E) | ecosystem quality | ecotoxicity: marine	#DIV/0!	#DIV/0!
ReCiPe 2016 v1.03, endpoint (E) | ecosystem quality | photochemical oxidant formation: terrestrial ecosystems						ReCiPe 2016 v1.03, endpoint (E) | ecosystem quality | ecotoxicity: terrestrial	0	0	species.yr	ReCiPe 2016 v1.03, endpoint (E) | ecosystem quality | ecotoxicity: terrestrial	#DIV/0!	#DIV/0!
ReCiPe 2016 v1.03, endpoint (E) | ecosystem quality | water use: aquatic ecosystems		Recovery Rate Catalyst	0.5			ReCiPe 2016 v1.03, endpoint (E) | ecosystem quality | eutrophication: freshwater	0	0	species.yr	ReCiPe 2016 v1.03, endpoint (E) | ecosystem quality | eutrophication: freshwater	#DIV/0!	#DIV/0!
ReCiPe 2016 v1.03, endpoint (E) | ecosystem quality | water use: terrestrial ecosystems						ReCiPe 2016 v1.03, endpoint (E) | ecosystem quality | eutrophication: marine	0	0	species.yr	ReCiPe 2016 v1.03, endpoint (E) | ecosystem quality | eutrophication: marine	#DIV/0!	#DIV/0!
ReCiPe 2016 v1.03, endpoint (E) | human health | climate change: human health		Recovery Rate Catalyst (IDPi-1), pleae adjust in „B.1. Chiral Cat This Work“				ReCiPe 2016 v1.03, endpoint (E) | ecosystem quality | land use	0	0	species.yr	ReCiPe 2016 v1.03, endpoint (E) | ecosystem quality | land use	#DIV/0!	#DIV/0!
ReCiPe 2016 v1.03, endpoint (E) | human health | human toxicity: carcinogenic						ReCiPe 2016 v1.03, endpoint (E) | ecosystem quality | photochemical oxidant formation: terrestrial ecosystems	0	0	species.yr	ReCiPe 2016 v1.03, endpoint (E) | ecosystem quality | photochemical oxidant formation: terrestrial ecosystems	#DIV/0!	#DIV/0!
ReCiPe 2016 v1.03, endpoint (E) | human health | human toxicity: non-carcinogenic						ReCiPe 2016 v1.03, endpoint (E) | ecosystem quality | water use: aquatic ecosystems	0	0	species.yr	ReCiPe 2016 v1.03, endpoint (E) | ecosystem quality | water use: aquatic ecosystems	#DIV/0!	#DIV/0!
ReCiPe 2016 v1.03, endpoint (E) | human health | ionising radiation						ReCiPe 2016 v1.03, endpoint (E) | ecosystem quality | water use: terrestrial ecosystems	0	0	species.yr	ReCiPe 2016 v1.03, endpoint (E) | ecosystem quality | water use: terrestrial ecosystems	#DIV/0!	#DIV/0!
ReCiPe 2016 v1.03, endpoint (E) | human health | ozone depletion						ReCiPe 2016 v1.03, endpoint (E) | human health | climate change: human health	0	0	DALYs	ReCiPe 2016 v1.03, endpoint (E) | human health | climate change: human health	#DIV/0!	#DIV/0!
ReCiPe 2016 v1.03, endpoint (E) | human health | particulate matter formation						ReCiPe 2016 v1.03, endpoint (E) | human health | human toxicity: carcinogenic	0	0	DALYs	ReCiPe 2016 v1.03, endpoint (E) | human health | human toxicity: carcinogenic	#DIV/0!	#DIV/0!
ReCiPe 2016 v1.03, endpoint (E) | human health | photochemical oxidant formation: human health						ReCiPe 2016 v1.03, endpoint (E) | human health | human toxicity: non-carcinogenic	0	0	DALYs	ReCiPe 2016 v1.03, endpoint (E) | human health | human toxicity: non-carcinogenic	#DIV/0!	#DIV/0!
ReCiPe 2016 v1.03, endpoint (E) | human health | water use: human health						ReCiPe 2016 v1.03, endpoint (E) | human health | ionising radiation	0	0	DALYs	ReCiPe 2016 v1.03, endpoint (E) | human health | ionising radiation	#DIV/0!	#DIV/0!
ReCiPe 2016 v1.03, endpoint (E) | natural resources | energy resources: non-renewable, fossil						ReCiPe 2016 v1.03, endpoint (E) | human health | ozone depletion	0	0	DALYs	ReCiPe 2016 v1.03, endpoint (E) | human health | ozone depletion	#DIV/0!	#DIV/0!
ReCiPe 2016 v1.03, endpoint (E) | natural resources | material resources: metals/minerals						ReCiPe 2016 v1.03, endpoint (E) | human health | particulate matter formation	0	0	DALYs	ReCiPe 2016 v1.03, endpoint (E) | human health | particulate matter formation	#DIV/0!	#DIV/0!
ReCiPe 2016 v1.03, endpoint (E) | total: ecosystem quality | ecosystem quality						ReCiPe 2016 v1.03, endpoint (E) | human health | photochemical oxidant formation: human health	0	0	DALYs	ReCiPe 2016 v1.03, endpoint (E) | human health | photochemical oxidant formation: human health	#DIV/0!	#DIV/0!
ReCiPe 2016 v1.03, endpoint (E) | total: human health | human health						ReCiPe 2016 v1.03, endpoint (E) | human health | water use: human health	0	0	DALYs	ReCiPe 2016 v1.03, endpoint (E) | human health | water use: human health	#DIV/0!	#DIV/0!
ReCiPe 2016 v1.03, endpoint (E) | total: natural resources | natural resources						ReCiPe 2016 v1.03, endpoint (E) | natural resources | energy resources: non-renewable, fossil	0	0	USD 2013	ReCiPe 2016 v1.03, endpoint (E) | natural resources | energy resources: non-renewable, fossil	#DIV/0!	#DIV/0!
						ReCiPe 2016 v1.03, endpoint (E) | natural resources | material resources: metals/minerals	0	0	USD 2013	ReCiPe 2016 v1.03, endpoint (E) | natural resources | material resources: metals/minerals	#DIV/0!	#DIV/0!
						ReCiPe 2016 v1.03, endpoint (E) | total: ecosystem quality | ecosystem quality	0	0	species.yr	ReCiPe 2016 v1.03, endpoint (E) | total: ecosystem quality | ecosystem quality	#DIV/0!	#DIV/0!
Copy and Paste Methode below:						ReCiPe 2016 v1.03, endpoint (E) | total: human health | human health	0	0	DALYs	ReCiPe 2016 v1.03, endpoint (E) | total: human health | human health	#DIV/0!	#DIV/0!
ReCiPe 2016 v1.03, endpoint (E) | total: natural resources | natural resources						ReCiPe 2016 v1.03, endpoint (E) | total: natural resources | natural resources	0	0	USD 2013	ReCiPe 2016 v1.03, endpoint (E) | total: natural resources | natural resources	#DIV/0!	#DIV/0!

## Sheet: A. Databases
Data Sheet
							CHOSE METHODE HERE
index	amount	unit	reference product	name	location	database	ReCiPe 2016 v1.03, endpoint (E) | total: natural resources | natural resources	IPCC 2021 | climate change | global warming potential (GWP100)	ReCiPe 2016 v1.03, endpoint (E) | ecosystem quality | acidification: terrestrial	ReCiPe 2016 v1.03, endpoint (E) | ecosystem quality | climate change: freshwater ecosystems	ReCiPe 2016 v1.03, endpoint (E) | ecosystem quality | climate change: terrestrial ecosystems	ReCiPe 2016 v1.03, endpoint (E) | ecosystem quality | ecotoxicity: freshwater	ReCiPe 2016 v1.03, endpoint (E) | ecosystem quality | ecotoxicity: marine	ReCiPe 2016 v1.03, endpoint (E) | ecosystem quality | ecotoxicity: terrestrial	ReCiPe 2016 v1.03, endpoint (E) | ecosystem quality | eutrophication: freshwater	ReCiPe 2016 v1.03, endpoint (E) | ecosystem quality | eutrophication: marine	ReCiPe 2016 v1.03, endpoint (E) | ecosystem quality | land use	ReCiPe 2016 v1.03, endpoint (E) | ecosystem quality | photochemical oxidant formation: terrestrial ecosystems	ReCiPe 2016 v1.03, endpoint (E) | ecosystem quality | water use: aquatic ecosystems	ReCiPe 2016 v1.03, endpoint (E) | ecosystem quality | water use: terrestrial ecosystems	ReCiPe 2016 v1.03, endpoint (E) | human health | climate change: human health	ReCiPe 2016 v1.03, endpoint (E) | human health | human toxicity: carcinogenic	ReCiPe 2016 v1.03, endpoint (E) | human health | human toxicity: non-carcinogenic	ReCiPe 2016 v1.03, endpoint (E) | human health | ionising radiation	ReCiPe 2016 v1.03, endpoint (E) | human health | ozone depletion	ReCiPe 2016 v1.03, endpoint (E) | human health | particulate matter formation	ReCiPe 2016 v1.03, endpoint (E) | human health | photochemical oxidant formation: human health	ReCiPe 2016 v1.03, endpoint (E) | human health | water use: human health	ReCiPe 2016 v1.03, endpoint (E) | natural resources | energy resources: non-renewable, fossil	ReCiPe 2016 v1.03, endpoint (E) | natural resources | material resources: metals/minerals	ReCiPe 2016 v1.03, endpoint (E) | total: ecosystem quality | ecosystem quality	ReCiPe 2016 v1.03, endpoint (E) | total: human health | human health	ReCiPe 2016 v1.03, endpoint (E) | total: natural resources | natural resources
dimethyl sulfoxide | dimethyl sulfoxide production | RER | kilogram | ecoinvent-3.10-cutoff	1	kilogram	dimethyl sulfoxide	dimethyl sulfoxide production	RER	ecoinvent-3.10-cutoff	0
tetrahydrofuran | tetrahydrofuran production | RER | kilogram | ecoinvent-3.10-cutoff	1	kilogram	tetrahydrofuran	tetrahydrofuran production	RER	ecoinvent-3.10-cutoff	0
acrylonitrile | market for acrylonitrile | GLO | kilogram | ecoinvent-3.10-cutoff	1	kilogram	acrylonitrile	market for acrylonitrile	GLO	ecoinvent-3.10-cutoff	0
neutralising agent, sodium hydroxide-equivalent | sodium hydroxide to generic market for neutralising agent | RER | kilogram | ecoinvent-3.10-cutoff	1	kilogram	neutralising agent, sodium hydroxide-equivalent	sodium hydroxide to generic market for neutralising agent	RER	ecoinvent-3.10-cutoff	0
methanol | market for methanol | RoW | kilogram | ecoinvent-3.10-cutoff	1	kilogram	methanol	market for methanol	RoW	ecoinvent-3.10-cutoff	0
aniline | market for aniline | RER | kilogram | ecoinvent-3.10-cutoff	1	kilogram	aniline	market for aniline	RER	ecoinvent-3.10-cutoff	0
nitrobenzene | nitrobenzene production | RER | kilogram | ecoinvent-3.10-cutoff	1	kilogram	nitrobenzene	nitrobenzene production	RER	ecoinvent-3.10-cutoff	0
chloronitrobenzene | chloronitrobenzene production | RER | kilogram | ecoinvent-3.10-cutoff	1	kilogram	chloronitrobenzene	chloronitrobenzene production	RER	ecoinvent-3.10-cutoff	0
chlorine, gaseous | market for chlorine, gaseous | RER | kilogram | ecoinvent-3.10-cutoff	1	kilogram	chlorine, gaseous	market for chlorine, gaseous	RER	ecoinvent-3.10-cutoff	0
ammonia, anhydrous, liquid | market for ammonia, anhydrous, liquid | RER | kilogram | ecoinvent-3.10-cutoff	1	kilogram	ammonia, anhydrous, liquid	market for ammonia, anhydrous, liquid	RER	ecoinvent-3.10-cutoff	0
hydrogen peroxide, without water, in 50% solution state | market for hydrogen peroxide, without water, in 50% solution state | RER | kilogram | ecoinvent-3.10-cutoff	1	kilogram	hydrogen peroxide, without water, in 50% solution state	market for hydrogen peroxide, without water, in 50% solution state	RER	ecoinvent-3.10-cutoff	0
magnesium sulfate | market for magnesium sulfate | GLO | kilogram | ecoinvent-3.10-cutoff	1	kilogram	magnesium sulfate	market for magnesium sulfate	GLO	ecoinvent-3.10-cutoff	0
sulfuric acid | market for sulfuric acid | RER | kilogram | ecoinvent-3.10-cutoff	1	kilogram	sulfuric acid	market for sulfuric acid	RER	ecoinvent-3.10-cutoff	0
trifluoroacetic acid | market for trifluoroacetic acid | RER | kilogram | ecoinvent-3.10-cutoff	1	kilogram	trifluoroacetic acid	market for trifluoroacetic acid	RER	ecoinvent-3.10-cutoff	0
isopropyl acetate | isopropyl acetate production | RER | kilogram | ecoinvent-3.10-cutoff	1	kilogram	isopropyl acetate	isopropyl acetate production	RER	ecoinvent-3.10-cutoff	0
ethyl acetate | ethyl acetate production | RER | kilogram | ecoinvent-3.10-cutoff	1	kilogram	ethyl acetate	ethyl acetate production	RER	ecoinvent-3.10-cutoff	0
sodium hydroxide, without water, in 50% solution state | market for sodium hydroxide, without water, in 50% solution state | RER | kilogram | ecoinvent-3.10-cutoff	1	kilogram	sodium hydroxide, without water, in 50% solution state	market for sodium hydroxide, without water, in 50% solution state	RER	ecoinvent-3.10-cutoff	0
methyl acrylate | market for methyl acrylate | GLO | kilogram | ecoinvent-3.10-cutoff	1	kilogram	methyl acrylate	market for methyl acrylate	GLO	ecoinvent-3.10-cutoff	0
toluene, liquid | market for toluene, liquid | RoW | kilogram | ecoinvent-3.10-cutoff	1	kilogram	toluene, liquid	market for toluene, liquid	RoW	ecoinvent-3.10-cutoff	0
salicylic acid | salicylic acid production | GLO | kilogram | ecoinvent-3.10-cutoff	1	kilogram	salicylic acid	salicylic acid production	GLO	ecoinvent-3.10-cutoff	0
dichloromethane | dichloromethane production | RER | kilogram | ecoinvent-3.10-cutoff	1	kilogram	dichloromethane	dichloromethane production	RER	ecoinvent-3.10-cutoff	0
phosphorus pentachloride | phosphorus pentachloride production | RoW | kilogram | ecoinvent-3.10-cutoff	1	kilogram	phosphorus pentachloride	phosphorus pentachloride production	RoW	ecoinvent-3.10-cutoff	0
chloronitrobenzene | chloronitrobenzene production | RER | kilogram | ecoinvent-3.10-cutoff	1	kilogram	chloronitrobenzene	chloronitrobenzene production	RER	ecoinvent-3.10-cutoff	0
bromine | bromine production | RER | kilogram | ecoinvent-3.10-cutoff	1	kilogram	bromine	bromine production	RER	ecoinvent-3.10-cutoff	0
methanol | market for methanol | RoW | kilogram | ecoinvent-3.10-cutoff	1	kilogram	methanol	market for methanol	RoW	ecoinvent-3.10-cutoff	0
hexane | market for hexane | GLO | kilogram | ecoinvent-3.10-cutoff	1	kilogram	hexane	market for hexane	GLO	ecoinvent-3.10-cutoff	0
palladium | market for palladium | GLO | kilogram | ecoinvent-3.10-cutoff	1	kilogram	palladium	market for palladium	GLO	ecoinvent-3.10-cutoff	0
isobutane | natural gas liquids fractionation | GLO | kilogram | ecoinvent-3.10-cutoff	1	kilogram	isobutane	natural gas liquids fractionation	GLO	ecoinvent-3.10-cutoff	0
ethanol, without water, in 99.7% solution state, from ethylene | ethanol production, ethylene hydration | RER | kilogram | ecoinvent-3.10-cutoff	1	kilogram	ethanol, without water, in 99.7% solution state, from ethylene	ethanol production, ethylene hydration	RER	ecoinvent-3.10-cutoff	0
methanol | market for methanol | RoW | kilogram | ecoinvent-3.10-cutoff	1	kilogram	methanol	market for methanol	RoW	ecoinvent-3.10-cutoff	0
ethyl acetate | ethyl acetate production | RER | kilogram | ecoinvent-3.10-cutoff	1	kilogram	ethyl acetate	ethyl acetate production	RER	ecoinvent-3.10-cutoff	0
isopropyl acetate | isopropyl acetate production | RER | kilogram | ecoinvent-3.10-cutoff	1	kilogram	isopropyl acetate	isopropyl acetate production	RER	ecoinvent-3.10-cutoff	0
tetrahydrofuran | tetrahydrofuran production | RER | kilogram | ecoinvent-3.10-cutoff	1	kilogram	tetrahydrofuran	tetrahydrofuran production	RER	ecoinvent-3.10-cutoff	0
acetonitrile | acrylonitrile production, Sohio process | RER | kilogram | ecoinvent-3.10-cutoff	1	kilogram	acetonitrile	acrylonitrile production, Sohio process	RER	ecoinvent-3.10-cutoff	0
water, ultrapure | water production, ultrapure | RER | kilogram | ecoinvent-3.10-cutoff	1	kilogram	water, ultrapure	water production, ultrapure	RER	ecoinvent-3.10-cutoff	0
toluene, liquid | BTX production, from pyrolysis gas, average | RER | kilogram | ecoinvent-3.10-cutoff	1	kilogram	toluene, liquid	BTX production, from pyrolysis gas, average	RER	ecoinvent-3.10-cutoff	0
hexane | hydrocarbons purification, molecular sieve separation of naphtha | RER | kilogram | ecoinvent-3.10-cutoff	1	kilogram	hexane	hydrocarbons purification, molecular sieve separation of naphtha	RER	ecoinvent-3.10-cutoff	0
pentane | pentane production | RER | kilogram | ecoinvent-3.10-cutoff	1	kilogram	pentane	pentane production	RER	ecoinvent-3.10-cutoff	0
dimethyl sulfoxide | dimethyl sulfoxide production | RER | kilogram | ecoinvent-3.10-cutoff	1	kilogram	dimethyl sulfoxide	dimethyl sulfoxide production	RER	ecoinvent-3.10-cutoff	0
sodium hydroxide, without water, in 50% solution state | chlor-alkali electrolysis, average production | RER | kilogram | ecoinvent-3.10-cutoff	1	kilogram	sodium hydroxide, without water, in 50% solution state	chlor-alkali electrolysis, average production	RER	ecoinvent-3.10-cutoff	0
acetonitrile | Sohio process | RER | kilogram | Ecoinvent 3.9.1	1	kilogram	acetonitrile	Sohio process	RER	Ecoinvent 3.9.1-cutoff	0
CPME	1	kilogram	CPME	-	-	Economic Allocation	0
2-Methyl THF	1	kilogram	2-Methyl THF	-	-	Economic Allocation	0
methyl tert-butyl ether | methyl tert-butyl ether production | RoW | kilogram | Ecoinvent 3.9.1	1	kilogram	methyl tert-butyl ether	methyl tert-butyl ether production	RoW	Ecoinvent 3.9.1-cutoff	0
sulfur trioxide | market for sulfur trioxide | RER | kilogram | ecoinvent-3.10-cutoff	1	kilogram	sulfur trioxide	market for sulfur trioxide	RER	ecoinvent-3.10-cutoff	0
methyl acrylate | methyl acrylate production | GLO | kilogram | ecoinvent-3.10-cutoff	1	kilogram	methyl acrylate	methyl acrylate production	GLO	ecoinvent-3.10-cutoff	0
salicylic acid | salicylic acid production | GLO | kilogram | ecoinvent-3.10-cutoff	1	kilogram	salicylic acid	salicylic acid production	GLO	ecoinvent-3.10-cutoff	0
dichloromethane | dichloromethane production | RER | kilogram | ecoinvent-3.10-cutoff	1	kilogram	dichloromethane	dichloromethane production	RER	ecoinvent-3.10-cutoff	0
phosphorus pentachloride | phosphorus pentachloride production | RoW | kilogram | ecoinvent-3.10-cutoff	1	kilogram	phosphorus pentachloride	phosphorus pentachloride production	RoW	ecoinvent-3.10-cutoff	0
bromine | bromine production | RER | kilogram | ecoinvent-3.10-cutoff	1	kilogram	bromine	bromine production	RER	ecoinvent-3.10-cutoff	0
sodium phosphate | sodium phosphate production | RER | kilogram | ecoinvent-3.10-cutoff	1	kilogram	sodium phosphate	sodium phosphate production	RER	ecoinvent-3.10-cutoff	0
aminopyridine | aminopyridine production, Chichibabin amination | RER | kilogram | ecoinvent-3.10-cutoff	1	kilogram	aminopyridine	aminopyridine production, Chichibabin amination	RER	ecoinvent-3.10-cutoff	0
potassium hydroxide | potassium hydroxide production | RER | kilogram | ecoinvent-3.10-cutoff	1	kilogram	potassium hydroxide	potassium hydroxide production	RER	ecoinvent-3.10-cutoff	0
citric acid | citric acid production | RER | kilogram | ecoinvent-3.10-cutoff	1	kilogram	citric acid	citric acid production	RER	ecoinvent-3.10-cutoff	0
3-methylpyridine | 3-methylpyridine production | RER | kilogram | ecoinvent-3.10-cutoff	1	kilogram	3-methylpyridine	3-methylpyridine production	RER	ecoinvent-3.10-cutoff	0
acetone, liquid | acetone production, from isopropanol | RER | kilogram | ecoinvent-3.10-cutoff	1	kilogram	acetone, liquid	acetone production, from isopropanol	RER	ecoinvent-3.10-cutoff	0
chloronitrobenzene | chloronitrobenzene production | RER | kilogram | ecoinvent-3.10-cutoff	1	kilogram	chloronitrobenzene	chloronitrobenzene production	RER	ecoinvent-3.10-cutoff	0
trifluoroacetic acid | trifluoroacetic acid production | RER | kilogram | ecoinvent-3.10-cutoff	1	kilogram	trifluoroacetic acid	trifluoroacetic acid production	RER	ecoinvent-3.10-cutoff	0
pyridine-compound | pyridine-compound production | RER | kilogram | ecoinvent-3.10-cutoff	1	kilogram	pyridine-compound	pyridine-compound production	RER	ecoinvent-3.10-cutoff	0
ethylene diamine | ethylene diamine production, from ethanolamine | RER | kilogram | ecoinvent-3.10-cutoff	1	kilogram	ethylene diamine	ethylene diamine production, from ethanolamine	RER	ecoinvent-3.10-cutoff	0
monochlorobenzene | chlorobenzenes production, benzene chlorination | RER | kilogram | ecoinvent-3.10-cutoff	1	kilogram	monochlorobenzene	chlorobenzenes production, benzene chlorination	RER	ecoinvent-3.10-cutoff	0
ethylamine | ethylamine production | RER | kilogram | ecoinvent-3.10-cutoff	1	kilogram	ethylamine	ethylamine production	RER	ecoinvent-3.10-cutoff	0
acetaldehyde | acetaldehyde production, ethylene oxidation | RER | kilogram | ecoinvent-3.10-cutoff	1	kilogram	acetaldehyde	acetaldehyde production, ethylene oxidation	RER	ecoinvent-3.10-cutoff	0
thionyl chloride	1	kilogram	thionyl chloride	thionyl chloride production	RER	Ecoinvent 3.9.1	0
lithium aluminium hydride	1	kilogram	lithium aluminium hydride	market for lithium aluminium hydride	GLO	ecoinvent-3.11-cutoff	0
acetyl chloride | acetyl chloride production | RER | kilogram | ecoinvent-3.10-cutoff	1	kilogram	acetyl chloride	acetyl chloride production	RER	ecoinvent-3.10-cutoff	0
triethyl amine | market for triethyl amine | GLO | kilogram | ecoinvent-3.10-cutoff	1	kilogram	triethyl amine	market for triethyl amine	GLO	ecoinvent-3.10-cutoff	0
pyridine | market for pyridine | GLO | kilogram | ecoinvent-3.10-cutoff	1	kilogram	pyridine	market for pyridine	GLO	ecoinvent-3.10-cutoff	0
dimethylamine | market for dimethylamine | RER | kilogram | ecoinvent-3.10-cutoff	1	kilogram	dimethylamine	market for dimethylamine	RER	ecoinvent-3.10-cutoff	0
alpha-naphthol | market for alpha-naphthol | GLO | kilogram | ecoinvent-3.10-cutoff	1	kilogram	alpha-naphthol	market for alpha-naphthol	GLO	ecoinvent-3.10-cutoff	0
iron(III) chloride, without water, in 40% solution state | market for iron(III) chloride, without water, in 40% solution state | GLO | kilogram | ecoinvent-3.10-cutoff	1	kilogram	iron(III) chloride, without water, in 40% solution state	market for iron(III) chloride, without water, in 40% solution state	GLO	ecoinvent-3.10-cutoff	0
water, completely softened | market for water, completely softened | RER | kilogram | ecoinvent-3.10-cutoff	1	kilogram	water, completely softened	market for water, completely softened	RER	ecoinvent-3.10-cutoff	0
ethanol, without water, in 99.7% solution state, from ethylene | market for ethanol, without water, in 99.7% solution state, from ethylene | RER | kilogram | ecoinvent-3.10-cutoff	1	kilogram	ethanol, without water, in 99.7% solution state, from ethylene	market for ethanol, without water, in 99.7% solution state, from ethylene	RER	ecoinvent-3.10-cutoff	0
acetonitrile | market for acetonitrile | GLO | kilogram | ecoinvent-3.10-cutoff	1	kilogram	acetonitrile	market for acetonitrile	GLO	ecoinvent-3.10-cutoff	0
ethyl acetate | market for ethyl acetate | GLO | kilogram | ecoinvent-3.10-cutoff	1	kilogram	ethyl acetate	market for ethyl acetate	GLO	ecoinvent-3.10-cutoff	0
hydrochloric acid, without water, in 30% solution state | market for hydrochloric acid, without water, in 30% solution state | RER | kilogram | ecoinvent-3.10-cutoff	1	kilogram	hydrochloric acid, without water, in 30% solution state	market for hydrochloric acid, without water, in 30% solution state	RER	ecoinvent-3.10-cutoff	0
methanol | market for methanol | RER | kilogram | ecoinvent-3.10-cutoff	1	kilogram	methanol	market for methanol	RER	ecoinvent-3.10-cutoff	0
sodium chloride, powder | market for sodium chloride, powder | GLO | kilogram | ecoinvent-3.10-cutoff	1	kilogram	sodium chloride, powder	market for sodium chloride, powder	GLO	ecoinvent-3.10-cutoff	0
chloromethyl methyl ether | market for chloromethyl methyl ether | RER | kilogram | ecoinvent-3.10-cutoff	1	kilogram	chloromethyl methyl ether	market for chloromethyl methyl ether	RER	ecoinvent-3.10-cutoff	0
tetrahydrofuran | tetrahydrofuran production | RER | kilogram | ecoinvent-3.10-cutoff	1	kilogram	tetrahydrofuran	tetrahydrofuran production	RER	ecoinvent-3.10-cutoff	0
ammonium chloride | market for ammonium chloride | GLO | kilogram | ecoinvent-3.10-cutoff	1	kilogram	ammonium chloride	market for ammonium chloride	GLO	ecoinvent-3.10-cutoff	0
dichloromethane | market for dichloromethane | RER | kilogram | ecoinvent-3.10-cutoff	1	kilogram	dichloromethane	market for dichloromethane	RER	ecoinvent-3.10-cutoff	0
diethyl ether, without water, in 99.95% solution state | market for diethyl ether, without water, in 99.95% solution state | RER | kilogram | ecoinvent-3.10-cutoff	1	kilogram	diethyl ether, without water, in 99.95% solution state	market for diethyl ether, without water, in 99.95% solution state	RER	ecoinvent-3.10-cutoff	0
dioxane | market for dioxane | RER | kilogram | ecoinvent-3.10-cutoff	1	kilogram	dioxane	market for dioxane	RER	ecoinvent-3.10-cutoff	0
potassium carbonate | market for potassium carbonate | GLO | kilogram | ecoinvent-3.10-cutoff	1	kilogram	potassium carbonate	market for potassium carbonate	GLO	ecoinvent-3.10-cutoff	0
metal catalyst for catalytic converter | palladium to generic market for metal catalyst for catalytic converter | GLO | kilogram | ecoinvent-3.10-cutoff	1	kilogram	metal catalyst for catalytic converter	palladium to generic market for metal catalyst for catalytic converter	GLO	ecoinvent-3.10-cutoff	0
hexamethyldisilazane | market for hexamethyldisilazane | GLO | kilogram | ecoinvent-3.10-cutoff	1	kilogram	hexamethyldisilazane	market for hexamethyldisilazane	GLO	ecoinvent-3.10-cutoff	0
m-nitrotoluene | market for m-nitrotoluene | GLO | kilogram | ecoinvent-3.10-cutoff	1	kilogram	m-nitrotoluene	market for m-nitrotoluene	GLO	ecoinvent-3.10-cutoff	0
2-butanol | market for 2-butanol | RER | kilogram | ecoinvent-3.10-cutoff	1	kilogram	2-butanol	market for 2-butanol	RER	ecoinvent-3.10-cutoff	0
methyl acetate | market for methyl acetate | GLO | kilogram | ecoinvent-3.10-cutoff	1	kilogram	methyl acetate	market for methyl acetate	GLO	ecoinvent-3.10-cutoff	0
organocat PTC| organocat PTC | GLO | unit | Organocat	1	kg	organocat PTC	organocat PTC	GLO	Organocat, ecoinvent-3.10-cutoff	123.375	14.2756	1.13253e-08	8.77952e-12	3.21806e-07	4.99884e-10	3.85845e-07	1.81162e-09	2.64497e-09	2.81421e-12	3.03058e-09	5.69159e-09	3.50795e-13	7.84061e-09	0.000160915	0.00059662	0.000692488	4.38818e-09	6.22733e-09	1.25807e-05	3.81867e-08	1.28935e-06	1.65611	121.718	7.32668e-07	0.00146394	123.375
xylene, mixed | market for xylene, mixed | RoW | kilogram | ecoinvent-3.10-cutoff	1	kilogram	xylene, mixed	market for xylene, mixed	RoW	ecoinvent-3.10-cutoff	0
hydrogen fluoride | market for hydrogen fluoride | RoW | kilogram | ecoinvent-3.10-cutoff	1	kilogram	hydrogen fluoride	market for hydrogen fluoride	RoW	ecoinvent-3.10-cutoff	0
N,N-dimethylformamide | market for N,N-dimethylformamide | GLO | kilogram | ecoinvent-3.10-cutoff	1	kilogram	N,N-dimethylformamide	market for N,N-dimethylformamide	GLO	ecoinvent-3.10-cutoff	0
sodium tetrahydridoborate | market for sodium tetrahydridoborate | GLO | kilogram | ecoinvent-3.10-cutoff	1	kilogram	sodium tetrahydridoborate	market for sodium tetrahydridoborate	GLO	ecoinvent-3.10-cutoff	0
boric oxide | market for boric oxide | GLO | kilogram | ecoinvent-3.10-cutoff	1	kilogram	boric oxide	market for boric oxide	GLO	ecoinvent-3.10-cutoff	0
isopropanol | market for isopropanol | RoW | kilogram | ecoinvent-3.10-cutoff	1	kilogram	isopropanol	market for isopropanol	RoW	ecoinvent-3.10-cutoff	0
nitric acid, without water, in 50% solution state | market for nitric acid, without water, in 50% solution state | RoW | kilogram | ecoinvent-3.10-cutoff	1	kilogram	nitric acid, without water, in 50% solution state	market for nitric acid, without water, in 50% solution state	RoW	ecoinvent-3.10-cutoff	0
hydrogen, gaseous, medium pressure, merchant | market for hydrogen, gaseous, medium pressure, merchant | RER | kilogram | ecoinvent-3.10-cutoff	1	kilogram	hydrogen, gaseous, medium pressure, merchant	market for hydrogen, gaseous, medium pressure, merchant	RER	ecoinvent-3.10-cutoff	0
diborane | market for diborane | GLO | kilogram | ecoinvent-3.10-cutoff	1	kilogram	diborane	market for diborane	GLO	ecoinvent-3.10-cutoff	0
dimethyl sulfide | market for dimethyl sulfide | GLO | kilogram | ecoinvent-3.10-cutoff	1	kilogram	dimethyl sulfide	market for dimethyl sulfide	GLO	ecoinvent-3.10-cutoff	0
magnesium oxide | market for magnesium oxide | GLO | kilogram | ecoinvent-3.10-cutoff	1	kilogram	magnesium oxide	market for magnesium oxide	GLO	ecoinvent-3.10-cutoff	0
phthalic anhydride | market for phthalic anhydride | GLO | kilogram | ecoinvent-3.10-cutoff	1	kilogram	phthalic anhydride	market for phthalic anhydride	GLO	ecoinvent-3.10-cutoff	0
sodium bicarbonate | market for sodium bicarbonate | RER | kilogram | ecoinvent-3.10-cutoff	1	kilogram	sodium bicarbonate	market for sodium bicarbonate	RER	ecoinvent-3.10-cutoff	0
ethylamine | market for ethylamine | GLO | kilogram | ecoinvent-3.10-cutoff	1	kilogram	ethylamine	market for ethylamine	GLO	ecoinvent-3.10-cutoff	0
dimethylamine | market for dimethylamine | RER | kilogram | ecoinvent-3.10-cutoff	1	kilogram	dimethylamine	market for dimethylamine	RER	ecoinvent-3.10-cutoff	0
dimethyl carbonate | market for dimethyl carbonate | GLO | kilogram | ecoinvent-3.10-cutoff	1	kilogram	dimethyl carbonate	market for dimethyl carbonate	GLO	ecoinvent-3.10-cutoff	0
chlorine, liquid | market for chlorine, liquid | RER | kilogram | ecoinvent-3.10-cutoff	1	kilogram	chlorine, liquid	market for chlorine, liquid	RER	ecoinvent-3.10-cutoff	0
acrolein | market for acrolein | GLO | kilogram | ecoinvent-3.10-cutoff	1	kilogram	acrolein	market for acrolein	GLO	ecoinvent-3.10-cutoff	0
acrylonitrile | market for acrylonitrile | GLO | kilogram | ecoinvent-3.10-cutoff	1	kilogram	acrylonitrile	market for acrylonitrile	GLO	ecoinvent-3.10-cutoff	0
acrolein | market for acrolein | GLO | kilogram | ecoinvent-3.10-cutoff	1	kilogram	acrolein	market for acrolein	GLO	ecoinvent-3.10-cutoff	0
sodium | market for sodium | GLO | kilogram | ecoinvent-3.10-cutoff	1	kilogram	sodium	market for sodium	GLO	ecoinvent-3.10-cutoff	0
butane | market for butane | GLO | kilogram | ecoinvent-3.10-cutoff	1	kilogram	butane	market for butane	GLO	ecoinvent-3.10-cutoff	0
phenol | market for phenol | RER | kilogram | ecoinvent-3.10-cutoff	1	kilogram	phenol	market for phenol	RER	ecoinvent-3.10-cutoff	0
phosgene, liquid | market for phosgene, liquid | RER | kilogram | ecoinvent-3.10-cutoff	1	kilogram	phosgene, liquid	market for phosgene, liquid	RER	ecoinvent-3.10-cutoff	0
phosphorus trichloride | market for phosphorus trichloride | GLO | kilogram | ecoinvent-3.10-cutoff	1	kilogram	phosphorus trichloride	market for phosphorus trichloride	GLO	ecoinvent-3.10-cutoff	0
isobutanol | butanols production, hydroformylation of propylene | RoW | kilogram | ecoinvent-3.10-cutoff	1	kilogram	isobutanol	butanols production, hydroformylation of propylene	RoW	ecoinvent-3.10-cutoff	0
magnesium | market for magnesium | GLO | kilogram | ecoinvent-3.10-cutoff	1	kilogram	magnesium	market for magnesium	GLO	ecoinvent-3.10-cutoff	0
sodium nitrite | market for sodium nitrite | RER | kilogram | ecoinvent-3.10-cutoff	1	kilogram	sodium nitrite	market for sodium nitrite	RER	ecoinvent-3.10-cutoff	0
2-nitroaniline | market for 2-nitroaniline | GLO | kilogram | ecoinvent-3.10-cutoff	1	kilogram	2-nitroaniline	market for 2-nitroaniline	GLO	ecoinvent-3.10-cutoff	0
benzene | market for benzene | RER | kilogram | ecoinvent-3.10-cutoff	1	kilogram	benzene	market for benzene	RER	ecoinvent-3.10-cutoff	0
acetic acid, without water, in 98% solution state | market for acetic acid, without water, in 98% solution state | GLO | kilogram | ecoinvent-3.10-cutoff	1	kilogram	acetic acid, without water, in 98% solution state	market for acetic acid, without water, in 98% solution state	GLO	ecoinvent-3.10-cutoff	0
chlorosulfonic acid | market for chlorosulfonic acid | RER | kilogram | ecoinvent-3.10-cutoff	1	kilogram	chlorosulfonic acid	market for chlorosulfonic acid	RER	ecoinvent-3.10-cutoff	0
aluminium chloride | market for aluminium chloride | GLO | kilogram | ecoinvent-3.10-cutoff	1	kilogram	aluminium chloride	market for aluminium chloride	GLO	ecoinvent-3.10-cutoff	0
dimethyl sulfate | market for dimethyl sulfate | RoW | kilogram | ecoinvent-3.10-cutoff	1	kilogram	dimethyl sulfate	market for dimethyl sulfate	RoW	ecoinvent-3.10-cutoff	0

## Sheet: 1.1 LCA This Work FU
Letermovir 1kg cumulative NCCR
Step 1	Synthesis of Methyl-(E)-3-(2-amino-3-fluorophenyl)acrylate								Ref
Reactants	Given Stoichiometry	Unit	Moles	Unit	Mass Stoich	Unit	GWP kgCO2-eq/kg	GWP kgCO2-eq
2-amino-3-fluorobenzoic acid	155.13	MW	3.87281	mol	0.600789	kg	0	0
BH3SMe3	75.96	MW	4.64665	mol	0.294179	kg	0	0
1 M NaOH	20	mass equiv			0.468615	kg	0	0	1M 3.9 wt%
Solvents	Given Stoichiometry	Unit			Mass Stoich	Unit
2-Me-THF	5.124	mass equiv	-	-	3.07844	kg	0	0
MeOH	0.8262	mass equiv			0.496372	kg	0	0
Yield	0.99
Product	Given Stoichiometry	Unit	Moles	Unit	Mass Stoich	Unit
2	141.15	MW	3.83408	mol	0.541181	kg	0	0
Step 2	Synthesis of Methyl-(E)-3-(3-flururo-2-((phenoxycarbonyl)amino)-phenyl)acrylate								Ref
Reactants	Given Stoichiometry	Unit	Moles	Unit	Mass Stoich	Unit	GWP kgCO2-eq/kg	GWP kgCO2-eq
2	141.15	MW	3.83408	mol	0.541181	kg	0	0
2-isothiocyanato-1-methoxy-4-(trifluoromethyl)benzene	233.21	MW	3.98553	mol	0.929465	kg	0	0
Solvents	Given Stoichiometry	Unit			Mass Stoich	Unit
MeOH	5.85881				3.17068	kg	0	0
Yield	0.99
Product	Given Stoichiometry	Unit	Moles		Mass Stoich	Unit
3	374.35	MW	3.79574		1.42094	kg	0	0
Step 3	Synthesis of Methyl-(E)-3-(3-fluoro-2-(3-(2-methoxy-5-(trifluoromethyl)phenyl)ureido)phenyl)acrylate								Ref
Reactants	Given Stoichiometry	Unit	Moles	Unit	Mass Stoich	Unit	GWP kgCO2-eq/kg	GWP kgCO2-eq
3	374.35	MW	3.79574	mol	1.42094	kg	0	0
AcCl	78.49	MW	3.79574	mol	0.297928	kg	0	0
Solvents	Given Stoichiometry	Unit			Mass Stoich	Unit
MeOH	0.736362	Mass Equiv	-	-	1.04632	kg	0	0
Yield	0.99
Product	Given Stoichiometry	Unit	Moles	Unit	Mass Stoich	Unit
4	356.34	MW	3.75778	mol	1.33905	kg	0	0
Step 4	Synthesis of Methyl-(E)-3-(3-fluoro-2-((((2-methoxy-5-(trifluroromethyl)phenyl)imino)methylene)amino)phenyl)acrylate								Ref
Reactants	Given Stoichiometry	Unit	Moles	Unit	Mass Stoich	Unit	GWP kgCO2-eq/kg	GWP kgCO2-eq
4	356.34	MW	3.75778	mol	1.33905	kg	0	0
Magnesium (monoperoxyphthalate)2	386.551	MW	2.63045	mol	1.0168	kg	0	0
aq. NaHCO3	20	mass equiv			2.57097	kg	0	0	aq. 9.8 wt%
TFAA	210.03	MW	4.301	mol	0.903339	kg	0	0
NEt3	101.19	MW	3.75778	mol	0.38025	kg	0	0
Solvents	Given Stoichiometry	Unit			Mass Stoich	Unit
2-Me-THF	4.46	Mass Equiv	-	-	5.97216	kg	0	0
MeOH	4.41834	Mass Equiv			5.91637	kg	0	0
Yield	0.97
Product	Given Stoichiometry	Unit	Moles	Unit	Mass Stoich	Unit
5	372.34		3.64505	mol	1.3572	kg	0	0
Step 5	Synthesis of 11a								Ref
Reactants	Given Stoichiometry	Unit	Moles	Unit	Mass Stoich	Unit	GWP kgCO2-eq/kg	GWP kgCO2-eq
5	372.34	MW	3.64505	mol	1.3572	kg	0	0
piperazine bis hydrochloride	192.26	MW	3.8273	mol	0.735837	kg	0	0
NEt3	101.19	MW	16.0382	mol	1.62291	kg	0	0
EDC HCl	191.7	MW	4.00955	mol	0.768632	kg	0	0
Solvents	Given Stoichiometry	Unit			Mass Stoich	Unit
2-Me-THF	8.55	Mass Equiv	-	-	11.604	kg	0	0
Yield	0.8
Product	Given Stoichiometry	Unit	Moles	Unit	Mass Stoich	Unit
6	530.52	MW	2.91604	mol	1.54702	kg	0	0
Step 6	Synthesis of 8a								Ref
Reactants	Given Stoichiometry	Unit	Moles	Unit	Mass Stoich	Unit	GWP kgCO2-eq/kg	GWP kgCO2-eq
11a	530.19	MW	2.91785	mol	1.54702	kg	0	0
Ketene Acetal	188.12	MW	8.75356	mol	1.64672	kg	0	0
Catalyst				3 % from reac	0.0464105	kg	0	0
Sec Butanol	74.123	MW	2.91785	mol	0.21628	kg	0	0
Solvents	Given Stoichiometry	Unit				Unit
Pentane	4.98666	Mass Equiv	-	-	7.71445	kg	0	0
toluene	6.90645	Mass Equiv	-	-	10.6844	kg	0	0
EtOAc	2.71687	Mass Equiv			4.20304	kg	0	0
Yield	0.62775	Overall Yield
Product	Given Stoichiometry	Unit	Moles	Unit	Mass Stoich	Unit
8a	586.59	MW	1.83168	mol	1.07445	kg	0	0
Step 7	Synthesis of Letermovir								Ref
Reactants	Given Stoichiometry	Unit	Moles	Unit	Mass Stoich	Unit	GWP kgCO2-eq/kg	GWP kgCO2-eq
8a (8)	586.59	MW	1.83168	mol	1.07445	kg	0	0
Na2HPO4	141.96	MW	0.453342	mol	0.0643564	kg	0	0
NaOH	39.997	MW	7.4263	mol	0.29703	kg	0	0
Acetone	58.08	MW	400.949	mol	23.2871	kg	0	0
Solvents	Given Stoichiometry	Unit			Mass Stoich	Unit
MTBE	88.15	MW	33.2467	mol	2.93069	kg	0	0
MTBE	88.15	MW	124.731	mol	10.995	kg	0	0
H2O	18.02	MW	1291.19	mol	23.2673	kg	0	0
Product	Given Stoichiometry	Unit			Mass Stoich	Unit
Letermovir	572.56	MW	1.74654	mol	1	kg	0	0
Stoichiometry is taking by the relative values

## Sheet: 2.1. Merck LCA FU
Letermovir 1 kg accumulative
Step 1	Synthesis of Methyl-(E)-3-(2-amino-3-fluorophenyl)acrylate								PMI
							Impact Share		13.7957
Reactants	Given Stoichiometry	Unit	Mass Stoich	Unit	GWP kgCO2-eq/kg	GWP kgCO2-eq	Starting Materials	0
2-bromo-6-fluoroaniline	1.3	kg	0.955887	kg	0	0	Reagents	0
Methyl acrylate	1.17	kg	0.860298	kg	0	0	Catalysts	0
(t-Bu)3P-Pd G2	0.0262	kg	0.0192648	kg	0	0	Solvent	0
Solvents	Given Stoichiometry	Unit	Mass Stoich	Unit
iProAc	9.05	kg	6.65444	kg	0	0
iProAc	6.78	kg	4.98532	kg	0	0
Product	Given Stoichiometry	Unit	Mass Stoich	Unit
15	1.3284	kg	0.97677	kg	0	0
Step 2	Synthesis of Methyl-(E)-3-(3-flururo-2-((phenoxycarbonyl)amino)-phenyl)acrylate								PMI
							Impact Share		15.5158
Reactants	Given Stoichiometry	Unit	Mass Stoich	Unit	GWP kgCO2-eq/kg	GWP kgCO2-eq	Starting Materials	0
15	1.3038	kg	0.97677	kg	0	0	Reagents	0
Na2HPO4	1.42	kg	1.06382	kg	0	0	Catalysts	0
Phenyl chloroformate	1.30423	kg	0.97709	kg	0	0	Solvent	0
Solvents	Given Stoichiometry	Unit	Mass Stoich	Unit
H2O	9.1	kg	6.81746	kg	0	0
iProAc	6.09	kg	4.56245	kg	0	0
Product	Given Stoichiometry	Unit	Mass Stoich	Unit
16	1.23861	kg	0.927931	kg	0	0
Step 3	Synthesis of Methyl-(E)-3-(3-fluoro-2-(3-(2-methoxy-5-(trifluoromethyl)phenyl)ureido)phenyl)acrylate								PMI
							Impact Share		2.91824
Reactants	Given Stoichiometry	Unit	Mass Stoich	Unit	GWP kgCO2-eq/kg	GWP kgCO2-eq	Starting Materials	0
16	2.0999	kg	0.927931	kg	0	0	Reagents	0
3	1.4	kg	0.618651	kg	0	0	Catalysts
DMAP	0.0405	kg	0.0178967	kg	0	0	Solvent	0
Solvents	Given Stoichiometry	Unit	Mass Stoich	Unit
iProAc	3.48	kg	1.53779	kg	0	0
Product	Given Stoichiometry	Unit	Mass Stoich	Unit
5	2.4057	kg	1.06306	kg	0	0
Step 4	Synthesis of Methyl-(E)-3-(3-fluoro-2-((((2-methoxy-5-(trifluroromethyl)phenyl)imino)methylene)amino)phenyl)acrylate								PMI
							Impact Share		22.1898
Reactants	Given Stoichiometry	Unit	Mass Stoich	Unit	GWP kgCO2-eq/kg	GWP kgCO2-eq	Starting Materials	0
5	2	kg	1.06306	kg	0	0	Reagents	0
PCl5	1.24	kg	0.659099	kg	0	0	Catalysts	0
2- picoline	1.36	kg	0.722883	kg	0	0	Solvent	0
KOH	1.632	kg	0.867459	kg	0	0
citric acid	1.398	kg	0.743081	kg	0	0
Solvents	Given Stoichiometry	Unit	Mass Stoich	Unit
toluene	24.144	kg	12.8333	kg	0	0
H2O	7.28	kg	3.86955	kg	0	0
Product	Given Stoichiometry	Unit	Mass Stoich	Unit
17	1.76	kg	0.935495	kg	0	0
Step 5	Synthesis of 11a								PMI
							Impact Share		10.1524
Reactants	Given Stoichiometry	Unit	Mass Stoich	Unit	GWP kgCO2-eq/kg	GWP kgCO2-eq	Starting Materials	0
17	1.76	kg	0.935495	kg	0	0	Reagents	0
piperazine bis hydrochloride	1.38	kg	0.733513	kg	0	0	Catalysts	0		0
Et3N	1.08277	kg	0.575524	kg	0	0	Solvent	0
NaH2PO4	2.72395	kg	1.44786	kg	0	0
Salicylic Acid	0.744	kg	0.395459	kg	0	0
Solvents	Given Stoichiometry	Unit	Mass Stoich	Unit
H2O	20.3	kg	10.7901	kg	0	0
Toluene	3.4492	kg	1.83336	kg	0	0
Product	Given Stoichiometry	Unit	Mass Stoich	Unit
11a	3.0968	kg	1.64605	kg	0	0
Step 6	Synthesis of 8a								PMI
							Impact Share		21.1842
Reactants	Given Stoichiometry	Unit	Mass Stoich	Unit	GWP kgCO2-eq/kg	GWP kgCO2-eq	Starting Materials	0
11a	0.498	kg	1.64605	kg	0	0	Reagents	0
K3PO4	0.437276	kg	1.44534	kg	0	0	Catalysts	4.39512
Catalyst	0.028	kg	0.0925488	kg	47.4897	4.39512	Solvent	0
Solvents	Given Stoichiometry	Unit	Mass Stoich	Unit
toluene	4.57	kg	15.1053	kg	0	0
EtOAc	1.353	kg	4.47209	kg	0	0
Product	Given Stoichiometry	Unit	Mass Stoich	Unit
8a (8)	0.325066	kg	1.07445	kg	4.09059	4.39512
Step 7	Synthesis of Letermovir								PMI
							Impact Share		61.9222
Reactants	Given Stoichiometry Reference	Unit	Mass Stoich	Unit	GWP kgCO2-eq/kg	GWP kgCO2-eq	Starting Materials	4.39512
8a (8)	0.0217038	kg	1.07445	kg	4.09059	4.39512	Reagents	0
Na2HPO4	0.00133442	kg	0.0660606	kg	0	0	Catalysts	0
NaOH	0.006039	kg	0.29896	kg	0	0	Solvent	0
Acetone	0.4704	kg	23.2871	kg	0	0
Solvents	Given Stoichiometry	Unit	Mass Stoich	Unit
MTBE	0.059232	kg	2.93228	kg	0	0
MTBE	0.22212	kg	10.996	kg	0	0
H2O	0.47	kg	23.2673	kg	0	0
Product	Given Stoichiometry	Unit	Mass Stoich	Unit
Letermovir	0.0202	kg	1	kg	4.39512	4.39512

## Sheet: B.1. Chiral Cat This Work
Step 1	Synthesis of 1,1'-bi-2-napthhol								Yield	Product mass			Step 1
Chemicals	MW	Masse	Volumen	Density	mmol	equiv			0.96	3.80 g
2-Naphthol	144.06	4.03 g			28	1							Reactants	Given Stoichiometry	Unit	Moles	Unit	Mass Stoich	Unit	GWP kgCO2-eq/kg	GWP kgCO2-eq
FeCl3 . 6H2O	270.3	15.14 g			56	2							2-Naphthol		MW			0.00403	kg	0	0
H2O			200 mL										FeCl3 . 6H2O		MW			0.01514	kg	0	0
Ethanol			40 mL																kg
													Solvents	Given Stoichiometry	Unit			Mass Stoich	Unit
													H2O		kg			0.2	kg	0	0
Step 2	Chiral resolution of 1,1'-bi-2-napthhol								Yield	Product mass			Ethanol					0.04	kg	0	0
Chemicals	MW	Masse	Volumen	Density	mmol	equiv		(S)	89-93%	10.28-10.65 g			Yield
1,1'-bi-2-napthhol	286.1	23.0 g			80	1							Product	Given Stoichiometry	Unit			Mass Stoich	Unit
N-benzylcinchonidinium chloride	420.2	18.6 g			44	0.55							1,1'-bi-2-napthhol		MW		mol	0.0038	kg	0	0
Acetonitrile			300 mL
Ethyl acetate			300 mL
HCl (1N aquoues)			200 mL
sat. aq. NaCl			100 mL
Solid that was filtered off from step 2.1 was recrystallized
Acetonitrile			50 mL					( R)	85-88%	9.83-10.16 g			Step 2
Methanol			120 mL
Ethyl acetate			300 mL										Reactants	Given Stoichiometry	Unit	Moles	Unit	Mass Stoich	Unit	GWP kgCO2-eq/kg	GWP kgCO2-eq
HCl (1N aquoues)			300 mL										1,1'-bi-2-napthhol		MW			0.023	kg	0	0
sat. aq. NaCl			150 mL										N-benzylcinchonidinium chloride		MW			0.0186	kg
Step 3	MOM-protection								Yield	Product mass
Chemicals	MW	Masse	Volumen	Density	mmol	equiv			1	12.42 g			Solvents	Given Stoichiometry	Unit			Mass Stoich	Unit
1,1'-bi-2-napthhol	286.1	9.5 g			33.2	1							Acetonitrile	300 mL	ml			0.3	kg	0	0
chloromethyl methyl ether	80		5.54	1.06	73	2.2							Ethyl acetate	300 mL	ml			0.3	kg	0	0
Sodium hydride (60% in oil)		2.92			73	2.2							HCl (1N aquoues)	200 mL	ml			0.2	kg	0	0
THF			200 mL										sat. aq. NaCl	100 mL	ml			1	kg	0	0
NH4Cl sat. aq.			50 mL										Acetonitrile	50 mL	ml			0.05	kg	0	0
CH2Cl2			150 mL										Methanol	120 mL	ml			0.12	kg	0	0
sat. aq. NaCl			50 mL										Ethyl acetate	300 mL	ml			0.3	kg	0	0
													HCl (1N aquoues)	300 mL	ml			0.3	kg	0	0
purification by column chromatography with EtOAc/hexane and then recrystallization from CH2Cl2/Hex
Step 4	ortho-Bpin								Yield	Product mass			Yield
Chemicals	MW	Masse	Volumen	Density	mmol	equiv			0.9	15.03			Product	Given Stoichiometry	Unit			Mass Stoich	Unit
2,2’-bis(methoxymethoxy)- 1,1’-binaphthyl	374.15	10.00 g			26.7	1									MW		mol	0.01016	kg	0	0	Alloaction of enantiomer, divided by 2
Diethylether			300 mL
n-BuLi (1.6M in hexane)			50.0 mL		80	3
i-PrOBPin (2-isopropoxy-4,4,5,5-tetramethyl -1,3,2-dioxaborolane)			21.8 mL		106.8	4
NH4Cl sat. aq.			unknown										Step 3
Ethyl Acetate			unknown
													Reactants	Given Stoichiometry	Unit	Moles	Unit	Mass Stoich	Unit	GWP kgCO2-eq/kg	GWP kgCO2-eq
													1,1'-bi-2-napthhol		MW			0.0095	kg	0	0
Step 5	Cross-coupling + MOM deprotection								Yield	Product mass			chloromethyl methyl ether		MW			0.00584	kg	0	0
Chemicals	MW	Masse	Volumen	Density	mmol	equiv			99				Sodium hydride (60% in oil)					0.00202	kg	0	0
2,2'-(2,2'-bis(methoxymethoxy)-[1,1'-binaphthalene]-3,3'-diyl)bis(4,4,5,5-tetramethyl-1,3,2-dioxaborolane)	626.32	2.24 g			3.58	1
2-bromo-benzofuran		1.9 g			9.64 mmol	2.7
1,4-dioxane			30 mL										Solvents	Given Stoichiometry	Unit			Mass Stoich	Unit
K2CO3 (2.0M in H2O)			10 mL		20 mmol	5.6							THF	200 mL	ml			0.2	kg	0	0
Pd(Ph3P)4		0.185 g			0.16	0.045							NH4Cl sat. aq.	50 mL	ml			0.05	kg	0	0
NH4Cl sat. aq.			unknown										CH2Cl2	150 mL	ml			0.15	kg	0	0
EtOAc			unknown										sat. aq. NaCl	50 mL	ml			0.05	kg	0	0
THF			25 mL
HCl 4M in 1,4-dioxane			16 mL		64 mmol	18
EtOAc			unknown
HCl 1.2M aq			100 mL										Yield
NaHCO3 sat. aq.			unknown										Product	Given Stoichiometry	Unit			Mass Stoich	Unit
sat. aq. NaCl			unknown										2,2’-bis(methoxymethoxy)- 1,1’-binaphthyl		MW			0.01242	kg	0	0
purification by column chromatogaphy with hex/EtOAc 19:1 to 9:1
Step 6	Cross-coupling + MOM deprotection								Yield	Product mass			Step 4
Chemicals	MW	Masse	Volumen	Density	mmol	equiv			0.51
BINOL		1.06 g			2.05 mmol	2.03							Reactants	Given Stoichiometry	Unit	Moles	Unit	Mass Stoich	Unit	GWP kgCO2-eq/kg	GWP kgCO2-eq
P(NSO2C6F5)Cl3		0.782 g			2.04 mmol	2.03							2,2’-bis(methoxymethoxy)- 1,1’-binaphthyl		MW			0.01	kg	0	0
Et3N			1.2 mL		8.6 mmol	8.6
HMDS (Hexamethyldisilazane)			0.21 mL		1.01 mmol	1
HCl (1.2M aq)			unknown
CH2Cl2			unknown
													Solvents	Given Stoichiometry	Unit			Mass Stoich	Unit
													Diethylether	300	ml			0.3	kg	0	0
													n-BuLi (1.6M in hexane)	50	ml			0.05	kg	0	0
													i-PrOBPin (2-isopropoxy-4,4,5,5-tetramethyl -1,3,2-dioxaborolane)	21.8	ml	0.1068	moles	0.00198712	kg	0	0
																					0
													Yield
													Product	Given Stoichiometry	Unit			Mass Stoich	Unit
													2,2'-(2,2'-bis(methoxymethoxy)-[1,1'-binaphthalene]-3,3'-diyl)bis(4,4,5,5-tetramethyl-1,3,2-dioxaborolane)		MW		mol	0.01503	kg	0	0
													Step 5
													Reactants	Given Stoichiometry	Unit	Moles	Unit	Mass Stoich	Unit	GWP kgCO2-eq/kg	GWP kgCO2-eq
													2,2'-(2,2'-bis(methoxymethoxy)-[1,1'-binaphthalene]-3,3'-diyl)bis(4,4,5,5-tetramethyl-1,3,2-dioxaborolane)		MW			0.00224	kg	0	0
													2-bromo-benzofuran		MW			0.0019	kg	0	0
													Pd(Ph3P)4	1155	MW			0.000185	kg	0	0
													Solvents	Given Stoichiometry	Unit			Mass Stoich	Unit
													1,4-dioxane	30	ml			0.03	kg	0	0
													K2CO3 (2.0M in H2O)	10	ml			0.01	kg	0	0
													THF	25	ml			0.025	kg	0	0
													HCl 4M in 1,4-dioxane	16	ml			0.004	kg	0	0
													HCl 1.2M aq	100	ml			0.00625	kg	0	0
																			kg
													Yield
													Product	Given Stoichiometry	Unit			Mass Stoich	Unit
													BINOL		MW		mol	0.00224	kg	0	0
													Step 6
													Reactants	Given Stoichiometry	Unit	Moles	Unit	Mass Stoich	Unit	GWP kgCO2-eq/kg	GWP kgCO2-eq
													BINOL		MW			0.00106	kg	0	0
													P(NSO2C6F5)Cl3					0.000782	kg	0	0
													Solvents	Given Stoichiometry	Unit			Mass Stoich	Unit
													Et3N	1.2	ml			0.0012	kg	0	0
													HMDS (Hexamethyldisilazane)	0.21	ml			0.00021	kg	0	0
																					0
																			kg						R_threshold	0.5
													Yield												r = (1-recovery rate)	0.5	Recov rate	0.5
													Product	Given Stoichiometry	Unit			Mass Stoich	Unit
													Catalysts		MW		mol	0.0005406	kg	0	0
																								Cycles	1

## Sheet: B.2. Chiral Cat Merck
Step 1
Reactants	molecular weight	Unit	Moles	Unit	Mass Stoich	Unit	GWP kgCO2-eq/kg	GWP kgCO2-eq
O[C@@H]([C@@H]1C[C@@H]2CC[N@]1C[C@@H]2C=C)C3=CC=NC4=C3C=CC=C4	294.4	MW	1	mol	0.2944	kg	123.375	36.3215
BrCC1=CC(C(F)(F)F)=CC(C(F)(F)F)=C1	307.03	MW	1	mol	0.30703	kg	0	0
BrCC1=CC=CC(C(F)(F)F)=C1	239.04	MW	1.50286	mol	0.23904	kg	0	0
Solvents	Given Stoichiometry	Unit	Density		Mass Stoich	Unit
MeCN	735	ml	0.786		0.57771	kg	0	0
EtOAc	3500	ml	0.902		3.157	kg	0	0
iProAc	105	ml	0.87		0.09135	kg	0	0
Yield	0.91
Product	Given Stoichiometry	Unit	Moles	Unit	Mass Stoich	Unit
O[C@@H]([C@@H]1C[C@@H]2CC[N@@+]1(CC3=CC(C(F)(F)F)=CC(C(F)(F)F)=C3)C[C@@H]2C=C)C(C4=C5C=CC=C4)=CC=[N+]5CC6=CC=CC(C(F)(F)F)=C6	840.47	MW	1	mol	0.84047	kg	47.4897	36.3215
Reagents Production (BrCC1=CC(C(F)(F)F)=CC(C(F)(F)F)=C1)										Reagents Production BrCC1=CC=CC(C(F)(F)F)=C1
Step 1										Step 1
Reactants	molecular weight	Unit	Moles	Unit	Mass Stoich	Unit	GWP kgCO2-eq/kg	GWP kgCO2-eq		Reactants	molecular weight	Unit	Moles	Unit	Mass Stoich	Unit	GWP kgCO2-eq/kg	GWP kgCO2-eq
CC1=CC(C)=CC=C1	106.17	MW	1	mol	0.10617	kg	0	0		CC1=CC=CC=C1	92.14	MW	1	mol	0.09214	kg	0	0
Cl2	70.9	MW	3	mol	0.2127	kg	0	0		Cl2	70.9	MW	1.5	mol	0.10635	kg	0	0
-										-
Solvents	molecular weight	Unit	Moles	Unit	Mass Stoich	Unit	GWP kgCO2-eq/kg	GWP kgCO2-eq		Solvents	molecular weight	Unit	Moles	Unit	Mass Stoich	Unit	GWP kgCO2-eq/kg	GWP kgCO2-eq
-										-
-										-
Yield	0.95									Yield	0.95
Product	molecular weight	Unit	Moles	Unit	Mass Stoich	Unit	GWP kgCO2-eq/kg	GWP kgCO2-eq		Product	molecular weight	Unit	Moles	Unit	Mass Stoich	Unit	GWP kgCO2-eq/kg	GWP kgCO2-eq
ClC(C1=CC(C(Cl)(Cl)Cl)=CC=C1)(Cl)Cl	312.82	MW	1	mol	0.31282	kg	0	0		ClC(C1=CC(C(Cl)(Cl)Cl)=CC=C1)(Cl)Cl	195.47	MW	1	mol	0.19547	kg	0	0
Step 2										Step 2
Reactants	molecular weight	Unit	Moles	Unit	Mass Stoich	Unit	GWP kgCO2-eq/kg	GWP kgCO2-eq		Reactants	molecular weight	Unit	Moles	Unit	Mass Stoich	Unit	GWP kgCO2-eq/kg	GWP kgCO2-eq
ClC(C1=CC(C(Cl)(Cl)Cl)=CC=C1)(Cl)Cl	312.82	MW	1	mol	0.31282	kg	0	0		ClC(C1=CC(C(Cl)(Cl)Cl)=CC=C1)(Cl)Cl	195.47	MW	1	mol	0.31282	kg	0	0
HF	20.01	MW	6	mol	0.12006	kg	0	0		HF	20.01	MW	3	mol	0.06003	kg	0	0
Solvents	molecular weight	Unit	Moles	Unit	Mass Stoich	Unit	GWP kgCO2-eq/kg	GWP kgCO2-eq		Solvents	molecular weight	Unit	Moles	Unit	Mass Stoich	Unit	GWP kgCO2-eq/kg	GWP kgCO2-eq
-										-
-										-
Yield	1									Yield	1
Product	molecular weight	Unit	Moles	Unit	Mass Stoich	Unit	GWP kgCO2-eq/kg	GWP kgCO2-eq		Product	molecular weight	Unit	Moles	Unit	Mass Stoich	Unit	GWP kgCO2-eq/kg	GWP kgCO2-eq
FC(C1=CC(C(F)(F)F)=CC=C1)(F)F	214.11	MW	1	mol	0.21411		0	0		FC(C1=CC(C(F)(F)F)=CC=C1)(F)F	146.11	MW	1	mol	0.14611		0	0
Step 3										Step 3
Reactants	molecular weight	Unit	Moles	Unit	Mass Stoich	Unit	GWP kgCO2-eq/kg	GWP kgCO2-eq		Reactants	molecular weight	Unit	Moles	Unit	Mass Stoich	Unit	GWP kgCO2-eq/kg	GWP kgCO2-eq
FC(C1=CC(C(F)(F)F)=CC=C1)(F)F	214.11	MW	1	mol	0.21411	kg	0	0		FC(C1=CC(C(F)(F)F)=CC=C1)(F)F	146.11	MW	1	mol	0.21411	kg	0	0
H2SO4	98.079	MW	1	mol	0.098079	kg	0	0		H2SO4	98.079	MW	1	mol	0.098079	kg	0	0
O=C(N1Br)N(Br)C(C)(C)C1=O	0						?			O=C(N1Br)N(Br)C(C)(C)C1=O	0						?
Solvents	molecular weight	Unit	Moles	Unit	Mass Stoich	Unit	GWP kgCO2-eq/kg	GWP kgCO2-eq		Solvents	molecular weight	Unit	Moles	Unit	Mass Stoich	Unit	GWP kgCO2-eq/kg	GWP kgCO2-eq
AcOH	60.052	MW	10	mol	0.60052	kg	0	0		AcOH	60.052	MW	10	mol	0.60052	kg	0	0
-										-
Yield	0.93									Yield	0.93
Product	molecular weight	Unit	Moles	Unit	Mass Stoich	Unit	GWP kgCO2-eq/kg	GWP kgCO2-eq		Product	molecular weight	Unit	Moles	Unit	Mass Stoich	Unit	GWP kgCO2-eq/kg	GWP kgCO2-eq
BrC1=CC(C(F)(F)F)=CC(C(F)(F)F)=C1	293.01	MW	1	mol	0.29301	kg	0	0		BrC1=CC(C(F)(F)F)=CC(C(F)(F)F)=C1	225.01	MW	1	mol	0.22501	kg	0	0
Step 4										Step 4
Reactants	molecular weight	Unit	Moles	Unit	Mass Stoich	Unit	GWP kgCO2-eq/kg	GWP kgCO2-eq		Reactants	molecular weight	Unit	Moles	Unit	Mass Stoich	Unit	GWP kgCO2-eq/kg	GWP kgCO2-eq
BrC1=CC(C(F)(F)F)=CC(C(F)(F)F)=C1	214.11	MW	1	mol	0.21411	kg	0	0		BrC1=CC(C(F)(F)F)=CC(C(F)(F)F)=C1	225.01	MW	1	mol	0.21411	kg	0	0
DMF	73.09	MW	3	mol	0.21927	kg	0	0		DMF	73.09	MW	1.5	mol	0.109635	kg	0	0
iPRmgCl	102.85	MW	1.05	mol	0.107992	kg		0		iPRmgCl	102.85	MW	0.525	mol	0.0539962	kg		0
Solvents	molecular weight	Unit	Moles	Unit	Mass Stoich	Unit	GWP kgCO2-eq/kg	GWP kgCO2-eq		Solvents	molecular weight	Unit	Moles	Unit	Mass Stoich	Unit	GWP kgCO2-eq/kg	GWP kgCO2-eq
THF										THF
-										-
Yield	0.89									Yield	0.89
Product	molecular weight	Unit	Moles	Unit	Mass Stoich	Unit	GWP kgCO2-eq/kg	GWP kgCO2-eq		Product	molecular weight	Unit	Moles	Unit	Mass Stoich	Unit	GWP kgCO2-eq/kg	GWP kgCO2-eq
O=CC1=CC(C(F)(F)F)=CC(C(F)(F)F)=C1	242.12	MW	1	mol	0.24212	kg	0	0		O=CC1=CC(C(F)(F)F)=CC(C(F)(F)F)=C1	174.12	MW	1	mol	0.17412	kg	0	0
Step 5										Step 5
Reactants	molecular weight	Unit	Moles	Unit	Mass Stoich	Unit	GWP kgCO2-eq/kg	GWP kgCO2-eq		Reactants	molecular weight	Unit	Moles	Unit	Mass Stoich	Unit	GWP kgCO2-eq/kg	GWP kgCO2-eq
O=CC1=CC(C(F)(F)F)=CC(C(F)(F)F)=C1	242.12	MW	1	mol	0.24212	kg	0	0		O=CC1=CC(C(F)(F)F)=CC(C(F)(F)F)=C1	174.12	MW	1	mol	0.17412	kg	0	0
NaBH4	37.83	MW	5.3	mol	0.200499	kg	0	0		NaBH4	37.83	MW	2.5	mol	0.094575	kg	0	0
Solvents	molecular weight	Unit	Moles	Unit	Mass Stoich	Unit	GWP kgCO2-eq/kg	GWP kgCO2-eq		Solvents	molecular weight	Unit	Moles	Unit	Mass Stoich	Unit	GWP kgCO2-eq/kg	GWP kgCO2-eq
MeOH	32.04	MW	0.2	mol	0.006408	kg	0	0		MeOH	32.04	MW	0.2	mol	0.006408	kg	0	0
-										-
Yield	0.96									Yield	0.96
Product	molecular weight	Unit	Moles	Unit	Mass Stoich	Unit	GWP kgCO2-eq/kg	GWP kgCO2-eq		Product	molecular weight	Unit	Moles	Unit	Mass Stoich	Unit	GWP kgCO2-eq/kg	GWP kgCO2-eq
OCC1=CC(C(F)(F)F)=CC(C(F)(F)F)=C1	244.14	MW	1	mol	0.24414	kg	0	0		OCC1=CC(C(F)(F)F)=CC(C(F)(F)F)=C1	176.14	MW	1	mol	0.17614	kg	0	0
Step 6										Step 6
Reactants	molecular weight	Unit	Moles	Unit	Mass Stoich	Unit	GWP kgCO2-eq/kg	GWP kgCO2-eq		Reactants	molecular weight	Unit	Moles	Unit	Mass Stoich	Unit	GWP kgCO2-eq/kg	GWP kgCO2-eq
OCC1=CC(C(F)(F)F)=CC(C(F)(F)F)=C1	244.14	MW	1	mol	0.24414	kg	0	0		OCC1=CC(C(F)(F)F)=CC(C(F)(F)F)=C1	176.14	MW	1	mol	0.24414	kg	0	0
sulfuric acid	98.079	MW	1.17	mol	0.114752	kg	0	0		sulfuric acid	98.079	MW	1.17	mol	0.114752	kg	0	0
HBr (Bromine)	80.91	MW	3.3	mol	0.267003	kg	0	0		HBr (Bromine)	80.91	MW	1.6	mol	0.129456	kg	0	0
Solvents	molecular weight	Unit	Moles	Unit	Mass Stoich	Unit	GWP kgCO2-eq/kg	GWP kgCO2-eq		Solvents	molecular weight	Unit	Moles	Unit	Mass Stoich	Unit	GWP kgCO2-eq/kg	GWP kgCO2-eq
H2O	-	MW	-	-			0			H2O	-	MW	-	-			0
Yield	0.99									Yield	0.99
Product	molecular weight	Unit	Moles	Unit	Mass Stoich	Unit	GWP kgCO2-eq/kg	GWP kgCO2-eq		Product	molecular weight	Unit	Moles	Unit	Mass Stoich	Unit	GWP kgCO2-eq/kg	GWP kgCO2-eq
BrCC1=CC(C(F)(F)F)=CC(C(F)(F)F)=C1	307.03	MW	1	mol	0.30703	kg	0	0		BrCC1=CC(C(F)(F)F)=CC(C(F)(F)F)=C1	239.04	MW	1	mol	0.23904	kg	0	0

## Sheet: B.3. Pd Catalyst
Compound	MW [g/mol]	Unit
(t-Bu)3P-Pd G2	512.4	g/mol
Pd Content	0.207689
	MW [g/mol]	Unit
Pd	106.42	g/mol
(t-Bu)3P-Pd G2	512.4	g/mol
Ligand Calculation
	MW [g/mol]	unit	Content on whole catalyst
Tri-tert-butylphosphin	202.32	g/mol	0.394848
[1,1'-biphenyl]-2-amine	169.227	g/mol	0.330263
Tri-tert-butylphosphin
Reaction Step	Reactant	MW [g/mol]	LCI	product	MW	LCI	Yield
Cat.1.1	tert butanol	74.12	0	tert butly chloride	92.57	0	0.88
Cat.1.1	HCl	36.46	0
Cat.1.2	tert butly chloride	92.57	0	tert butly magnesium chloride	116.87	0	1
	magnesium	24.31	0
Cat 1.3.	tert butly magnesium chloride	116.87	0	Tri-tert-butylphosphin	202.32	0	0.883
	PCl3	137.32	0
[1,1'-biphenyl]-2-amine
Reaction Step	Reactant	MW [g/mol]	LCI	Product	MW	LCI	Yield
Cat.2.1	2-Nitroaniline	138.13	0	2-nitro-1,1'-biphenyl	199.21	0	0.58
	Benzene	78.1	0
	Sodium Nitrite	68.9953	0
Cat.2.2	2-nitro-1,1'-biphenyl	199.21	0	[1,1'-biphenyl]-2-amine	169.23	0	1
	H2	2	0
1kg Catalyst
	Unit	Relative Amount	GWP per FU kgco2eq/kg	GWP if share Accounted kgco2eq/kg
Pd	Share in %	0.207689	0	0
Tri-tert-butylphosphin	Share in %	0.394848	0	0
[1,1'-biphenyl]-2-amine	Share in %	0.330263	0	0
			Number of cycles	Total Sum for 1kg of Catalyst (kgCO2eq/kg)	w/recovery rate kgCO2/kg
			1	0	0
Recovery Rate calculation	Equation referenced in text
Equation
R_threshold	0.5
r = (1-recovery rate)	0.5	Recovery rate	0.5
Number of cycles n	1

## Sheet: B.4. Precursors
Merck Precursor
Reaction Step	Precursors	MW [g/mol]	LCI	Products	MW [g/mol]	LCI	Reagencies		LCI	Solvents	LCI	Reaction Energy		Yield	Estimated LCI to this stage	Literature
P.1	ClC1=CC=CC=C1N(=O)=O	157.55	0	FC1=C(C=CC=C1)N(=O)=O	141.1	0	KF			dimethyl sulfoxide	0	200 C, 3h		0.901
P.2	FC1=C(C=CC=C1)N(=O)=O	141.1	0	NC1=C(F)C=CC=C1	111.12	0	ammonium hydroxide, hydrogen		0	methanol, water	0	50 C, 8h		0.996
P.3	NC1=C(F)C=CC=C1	111.12	0	NC1=C(F)C=CC=C1Br	188.96	0	acetic acid	60.052	0					0.44
							Ammonia	17.031	0
							chloro sulfonic acid	116.52	0
							HBr (simplified as Br2)	80.91	0
							surlfurc acid	98.08	0	Assumtion 1kg of solvents per kg of reactant in each step
Carreira Precursor
Reaction Step	Precursors	MW [g/mol]	LCI	Products	MW [g/mol]	LCI	Reagencies	MW	LCI	Solvents	LCI	Reaction Energy		Yield	Estimated GWP to this stage	Literature
P.1	ClC1=CC=CC=C1N(=O)=O	157.55	0	FC1=C(C=CC=C1)N(=O)=O	141.1	0	KF			dimethly sulfoxide	0	200 C, 3h		0.901
P.2	FC1=C(C=CC=C1)N(=O)=O	141.1	0	NC1=C(F)C=CC=C1	111.12	0	ammonia hydroxide, hydrogen		0	MeOH	0	50 C, 8h		0.996
P.3	NC1=C(F)C=CC=C1	111.12	0	FC1=C2NC(=O)C(=O)C2=CC=C1	165.12	0								0.57
P.4	FC1=C2NC(=O)C(=O)C2=CC=C1	165.12	0	NC1=C(C=CC=C1F)C(O)=O	155.13	0	dihydrogen peroxide, NaOH		0	H2O	0	RT, 2.25 h		0.96
old									mCPBA
Reaction Step	Precursors	Equiv	LCI	Products	Equiv	LCI	Reagencies	Equiv	LCI	Solvents	LCI	Reaction Energy		Yield	Estimated GWP to this stage	Literature
P.1	CC1=CC=CC=C1	1		ClC1=CC=C(C)C=C1>>	1		Cl2 Gas	1	0					0.725
P.2	ClC1=CC=C(C)C=C1>>	1		NC1=CC=CC(C)=C1	1		NH3	1	0					0.87
P.3	NC1=CC=CC(C)=C1	1	0	CC1=CC([N+]([O-])=O)=CC=C1	1	0	H2O2	1	0					0.95
P.4	CC1=CC([N+]([O-])=O)=CC=C1	1	0	ClC1=CC=CC(C(Cl)=O)=C1	1	0	DMF, Cl2 Gas	1	0					0.923
P.5	ClC1=CC=CC(C(Cl)=O)=C1	1	0	ClC1=CC=CC(C(O)=O)=C1	1	0	H2O	1	0					1
P.6	ClC1=CC=CC(C(O)=O)=C1	1	0	ClC1=CC=CC(C(Cl)=O)=C1	1	0	SOCl2	1	0					1
P.7	ClC1=CC=CC(C(Cl)=O)=C1	1	0	ClC1=CC=CC(C(OO)=O)=C1	1	0	H2O2, MgSO4, H2SO4	1	0					1
									DMAP
Reaction Step	Precursors	Equiv	LCI	Products	Equiv	LCI	Reagencies	Equiv	LCI	Solvents	LCI	Reaction Energy		Yield	Estimated GWP to this stage	Literature
P.1	C1=CC=CN=C1	2	0	[N+]1(C2=CC=NC=C2)=CC=CC=C1	1	0	Cl2	1	0					1
				C1=CC=C[NH+]=C1.[Cl-]		0		1
P.2	[N+]1(C2=CC=NC=C2)=CC=CC=C1	1	0	CN(C)C1=CC=NC=C1 (DMAP)	0.333	0	me2N	1	0					1
	C1=CC=C[NH+]=C1.[Cl-]	1	0	C1=CC=C[NH+]=C1.[Cl-] (2x)	0.666	0		1
									TFAA
Reaction Step	Precursors	MW [g/mol]	LCI	Products	MW [g/mol]	LCI	Reagencies	MW	LCI	Solvents	LCI	Reaction Energy		Yield	Estimated GWP to this stage	Literature
P.1	OC(C(F)(F)F)=O	114.02	0	O=C(OC(C(F)(F)F)=O)C(F)(F)F	210.03	0	H2SO4	98.08	0			130 C	10 h	0.99
							SO3	80.06	0
									OTBS
Reaction Step	Precursors	Equiv	LCI	Products	Equiv	LCI	Reagencies	Equiv	LCI	Solvents	LCI	Reaction Energy		Yield	Estimated GWP to this stage	Literature
P.1	CC(OC)=O	1	0	C=C(O[Si](C)(C)C(C)(C)C)OC	1	0	nBuLi	1	no infromation	THF	0	minus 78 to RT		no infromation
							diisoproylamine, tert-butyl-dimethyl-silyl chloride, N.N'-Dimethylpropyleneurea		no infromation
									2-isothiocyanato-1-methoxy-4-(trifluoromethyl)benzene
Reaction Step	Precursors	MW [g/mol]	LCI	Products	MW [g/mol]	LCI	Reagencies	MW	LCI	Solvents	LCI	Reaction Energy		Yield	Estimated GWP to this stage	Literature
P.1	CC1=CC=C(C)C=C1	106.17	0	ClC(C1=CC=C(C(Cl)(Cl)Cl)C=C1)(Cl)Cl	312.82	0	Cl2	70.9	0
P.2	ClC(C1=CC=C(C(Cl)(Cl)Cl)C=C1)(Cl)Cl	312.8	0	ClC1=CC=C(C(Cl)(Cl)Cl)C=C1	229.91	0	Cl2	70.9	0
P.3	ClC1=CC=C(C(Cl)(Cl)Cl)C=C1	229.91	0	ClC1=C([N+]([O-])=O)C=C(C(F)(F)F)C=C1	225.55	0	HNO3	63.01	0
P.3							HF	20.01	0
P.4	ClC1=C([N+]([O-])=O)C=C(C(F)(F)F)C=C1	225.55	0	FC(C1=CC([N+]([O-])=O)=C(OC)C=C1)(F)F	221.14	0				MeOH, NaOMe	0
P.5	FC(C1=CC([N+]([O-])=O)=C(OC)C=C1)(F)F	221.14	0	NC1=C(OC)C=CC(C(F)(F)F)=C1	191.15	0	H2	2	0
P.6	NC1=C(OC)C=CC(C(F)(F)F)=C1	191.15	0	FC(C1=CC(N=C=S)=C(OC)C=C1)(F)F	233.21	0				DCM	0
									BH3SME2
Reaction Step	Precursors	MW [g/mol]	LCI	Products	MW [g/mol]	LCI	Reagencies	MW	LCI	Solvents	LCI	Reaction Energy		Yield	Estimated GWP to this stage	Literature
P.1	[H]B1([H])[H]B([H])([H])[H]1	27.67	0	[H]B([H])([S](C)C)[H] (2x)	75.96	0	-
	CSC (2x)	62.13	0
									Magnesium monoperoxyphthalic acid
Reaction Step	Precursors	MW [g/mol]	LCI	Products	MW [g/mol]	LCI	Reagencies	MW	LCI	Solvents	LCI	Reaction Energy		Yield	Estimated GWP to this stage	Literature
P.1	magnbesium oxide (1x)	40.3044	0	Magnesium monoperoxyphthalic acid (1x)	386.551	0
	phthalic anhydride (2x)	148.1	0
	h2o2 (2x)	148.1	0
OLD									EDC HCl (OLD)
Reaction Step	Precursors	MW [g/mol]	LCI	Products	MW [g/mol]	LCI	Reagencies	MW	LCI	Solvents	LCI	Reaction Energy		Yield	Estimated GWP to this stage	Literature
P.1	CC[NH3]Cl	81.54	0	O=C=NCC	71.08	0				Xylol (1:1 eq)
	Chlorine	70.906	0
	dimethyl carbonate	296.73	0
P.2	CNC	45.09	0	NCCCN(C)C	102.18	0
	C=CC([H])=O	56.06	0
P.3,P.4	O=C=NCC	71.08	0	CCN=C=NCCCN(C)C	155.25	0
	NCCCN(C)C	102.18	0
									EDC HCl (NEW)
Reaction Step	Precursors	MW [g/mol]	Mol	LCI	Products	MW [g/mol]	Mol	LCI	Reagencies	MW	LCI	Solvents	LCI	Reaction Energy		Yield
P.1	CC[NH3]Cl	81.54	1	0	O=C=NCC	71.08	1	0				Xylol (1:1 eq)
	Chlorine	70.906	3	0
	dimethyl carbonate	296.73	1	0
P.2	CNC	45.09	0.58	0	N#CCCN(C)C	98.15	0.4	0
	N#CC=C	53.06	0.5	0
P.3	N#CCCN(C)C	98.15	0.4	0	NCCCN(C)C	102.18	0.4	0
	Na	22.9898	2.4	0
	EtOH	46.068	1.30242	0
	PhMe	92.14	1.88843	0
P.4	NCCCN(C)C	102.18	1	0	CCN=C=NCCCN(C)C	155.25	1	0
	O=C=NCC	71.08	1	0
									nBuli
Reaction Step	Precursors	MW [g/mol]	Mol	LCI	Products	MW	Mol	LCI	Reagencies	MW	LCI	Solvents	LCI	Reaction Energy		Yield
P.1	Butan	58.12	2	0	Chlorbutan	92.57	1	0
	Chlor	70.9	1	0
P.2	Chlorbutan	92.57	1	0	nBulI	64.06	1	0
	Li	6.94	1	0
									NaH
Reaction Step	Precursors	MW [g/mol]	Mol	LCI	Products	MW	Mol	LCI	R1Reagencies	MW	LCI	Solvents	LCI	Reaction Energy		Yield
P.1	Na	22.9898	2	0	NaH	23.99	2	0
	H2	2	1	0
									Phenylchlorocarbonat
Reaction Step	Precursors	MW [g/mol]	Mol	LCI	Products	MW	Mol	LCI	R1Reagencies	MW	LCI	Solvents	LCI	Reaction Energy		Yield
P.1	ClC(Cl)=O	98.91	0.50551	0	ClC(OC1=CC=CC=C1)=O	156.57	1	0								0.894
P.1	OC1=CC=CC=C1	94.11	1.06	0
P.1	DMF	73.09	0.0342044	0
									piperazine bis hydrochloride
Reaction Step	Precursors	MW [g/mol]	Mol	LCI	Products	MW	Mol	LCI	R1Reagencies	MW	LCI	Solvents	LCI	MW	Mole	Yield (of all included steps)
P.1	ClC1=CC([N+]([O-])=O)=CC=C1	156.99	1	0	COC1=CC(N2CCNCC2)=CC=C1	192.13	1	0				MeOH	0	32.04	1	0.48412
P.1	NCCN	60.07	2	0								Diethylene Glycol	2.4	106.12	0
P.1	NaOH	39.997	1	0
P.1	HCl	36.46	1	0
P.1	ALCl3	133.34	1	0
P.1	Cl2	70.09	1	0
P.1	COS(OC)(=O)=O	126	1	0
